# Supplementary material for: Explainable Thyroid Cancer Diagnosis Through Two-Level Machine Learning Optimization with an Improved Naked Mole-Rat Algorithm
Source: Cancers (Basel). 2024 Dec 10;16(24):4128. doi: 10.3390/cancers16244128 (PMC11674737; doi:10.3390/cancers16244128)
Supplement: Supplementary file 1 [file cancers-16-04128-s001.zip]

Archive with 1 entries (1 files):
- cancers-3312311-supplementary.pdf
